# Supplementary material for: Vaccination against Varicella Zoster Virus Infection in Less Developed Regions of Guangdong, China: A Cross-Sectional Serosurveillance Study
Source: Vaccines (Basel). 2023 Feb 21;11(3):494. doi: 10.3390/vaccines11030494 (PMC10056728; doi:10.3390/vaccines11030494)
Supplement: Supplementary file 1 [file vaccines-11-00494-s001.zip]

Archive with 1 entries (1 files):
- vaccines-2091658-supplementary.pdf
